# Supplementary material for: Analysis of the Differences Resulting from the Determination of Langmuir Isotherm Coefficients from Linear and Non-Linear Forms—A Case Study
Source: Materials (Basel). 2025 Jul 26;18(15):3506. doi: 10.3390/ma18153506 (PMC12347600; doi:10.3390/ma18153506)
Supplement: Supplementary file 1 [file materials-18-03506-s001.zip]

Archive with 1 entries (1 files):
- materials-3724064-supplementary.docx
